# Supplementary material for: A Metzincin and TIMP-Like Protein Pair of a Phage Origin Sensitize Listeria monocytogenes to Phage Lysins and Other Cell Wall Targeting Agents
Source: Microorganisms. 2021 Jun 18;9(6):1323. doi: 10.3390/microorganisms9061323 (PMC8235301; doi:10.3390/microorganisms9061323)
Supplement: Supplementary file 1 [file microorganisms-09-01323-s001.zip]

Archive with 1 entries (1 files):
- microorganisms-1231178-supplementary.pdf
